# Supplementary material for: A Radiomics Signature-Based Nomogram to Predict the Progression-Free Survival of Patients With Hepatocellular Carcinoma After Transcatheter Arterial Chemoembolization Plus Radiofrequency Ablation
Source: Front Mol Biosci. 2021 Aug 31;8:662366. doi: 10.3389/fmolb.2021.662366 (PMC8439353; doi:10.3389/fmolb.2021.662366)
Supplement: Supplementary file 1 [file DataSheet1.XLSX]

## Sheet: original data2
Number	case	group	BCLC	Diameter	AFP	interval	Radsignature	status	PFS	TACE_RFA	TACE_RFAs	Age	Gender	ChildPugh	Node	HBV	Cirhosis	Metastasis	PVTT
3	case1	group1	stage B	＞5cm	≥200ng/mL	≥14d	low risk	progressive	7.46667	2	No less than two time	＜55y	male	grade A	multiple	postive	Yes	No	Yes
5	case2	group1	stage C	＞5cm	≥200ng/mL	＜14d	low risk	progressive	4.06667	1	one time	＜55y	male	grade A	single	postive	Yes	No	Yes
9	case3	group1	stage B	＞5cm	＜≥200ng/mL00ng/mL	≥14d	low risk	progressive	7.86667	2	No less than two time	＜55y	male	grade A	single	postive	Yes	Yes	Yes
12	case4	group1	stage B	≤5cm	≥200ng/mL	≥14d	low risk	progressive	9.73333	1	one time	＜55y	male	grade A	multiple	postive	Yes	No	No
16	case5	group1	stage C	≤5cm	≥200ng/mL	≥14d	low risk	progressive	3.5	1	one time	＜55y	male	grade A	multiple	postive	Yes	No	Yes
18	case6	group1	stage B	＞5cm	≥200ng/mL	≥14d	low risk	progressive	2.56667	1	one time	＜55y	male	grade A	multiple	postive	Yes	No	Yes
20	case7	group1	stage C	＞5cm	≥200ng/mL	≥14d	low risk	progressive	1.66667	1	one time	＜55y	female	grade B	multiple	negative	No	No	Yes
21	case8	group1	stage B	≤5cm	≥200ng/mL	＜14d	low risk	progressive	26.2	3	No less than two time	＜55y	male	grade A	multiple	postive	Yes	No	Yes
24	case9	group1	stage B	＞5cm	≥200ng/mL	≥14d	low risk	progressive	1.16667	1	one time	＜55y	male	grade B	single	postive	Yes	Yes	No
25	case10	group1	stage C	＞5cm	≥200ng/mL	≥14d	low risk	progressive	3.7	2	No less than two time	＜55y	male	grade B	multiple	postive	Yes	No	No
27	case11	group1	stage C	＞5cm	≥200ng/mL	＜14d	low risk	progressive	1.6	1	one time	＜55y	male	grade B	multiple	postive	Yes	No	Yes
28	case12	group1	stage B	＞5cm	≥200ng/mL	＜14d	low risk	progressive	3.23333	1	one time	≥55y	male	grade A	multiple	negative	Yes	No	No
30	case13	group1	stage C	＞5cm	≥200ng/mL	＜14d	low risk	progressive	2.1	1	one time	＜55y	male	grade B	multiple	postive	Yes	No	No
34	case14	group1	stage C	＞5cm	≥200ng/mL	≥14d	low risk	progressive	2.5	1	one time	＜55y	male	grade B	single	postive	Yes	Yes	Yes
35	case15	group1	stage B	＞5cm	≥200ng/mL	＜14d	low risk	progressive	8.76667	1	one time	＜55y	male	grade B	single	postive	Yes	No	No
36	case16	group1	stage B	≤5cm	≥200ng/mL	＜14d	high risk	progressive	23.2333	5	No less than two time	≥55y	male	grade B	multiple	postive	Yes	No	No
37	case17	group1	stage B	≤5cm	＜≥200ng/mL00ng/mL	≥14d	high risk	progressive	9.26667	4	No less than two time	＜55y	male	grade A	multiple	postive	Yes	No	No
40	case18	group1	stage B	≤5cm	≥200ng/mL	＜14d	low risk	progressive	8.1	2	No less than two time	＜55y	female	grade A	multiple	postive	Yes	No	No
44	case19	group1	stage C	＞5cm	≥200ng/mL	＜14d	high risk	progressive	1.36667	1	one time	＜55y	male	grade A	multiple	postive	Yes	No	No
45	case20	group1	stage B	≤5cm	≥200ng/mL	＜14d	high risk	progressive	8.1	1	one time	＜55y	male	grade A	multiple	postive	Yes	Yes	No
46	case21	group1	stage B	＞5cm	≥200ng/mL	≥14d	low risk	progressive	1.63333	1	one time	≥55y	male	grade A	multiple	postive	No	Yes	No
47	case22	group1	stage C	≤5cm	≥200ng/mL	≥14d	low risk	progressive	4.33333	1	one time	＜55y	male	grade A	single	postive	Yes	No	No
52	case23	group1	stage B	≤5cm	≥200ng/mL	≥14d	low risk	progressive	15.7333	4	No less than two time	＜55y	male	grade A	multiple	postive	Yes	No	No
53	case24	group1	stage C	≤5cm	≥200ng/mL	≥14d	low risk	progressive	4.46667	3	No less than two time	＜55y	male	grade A	multiple	postive	Yes	No	No
58	case25	group1	stage C	＞5cm	≥200ng/mL	≥14d	low risk	progressive	3.66667	2	No less than two time	≥55y	male	grade A	multiple	postive	Yes	Yes	No
63	case26	group1	stage B	＞5cm	≥200ng/mL	＜14d	low risk	progressive	26.6667	1	one time	≥55y	male	grade A	multiple	postive	Yes	Yes	Yes
64	case27	group1	stage C	≤5cm	＜≥200ng/mL00ng/mL	＜14d	low risk	progressive	26.3333	1	one time	≥55y	male	grade A	multiple	postive	Yes	Yes	No
66	case28	group1	stage B	＞5cm	≥200ng/mL	≥14d	low risk	progressive	1.26667	1	one time	≥55y	male	grade A	multiple	postive	Yes	No	Yes
68	case29	group1	stage B	≤5cm	＜≥200ng/mL00ng/mL	≥14d	low risk	progressive	9.73333	4	No less than two time	≥55y	male	grade A	multiple	postive	Yes	No	No
69	case30	group1	stage B	＞5cm	≥200ng/mL	≥14d	high risk	progressive	7.93333	1	one time	≥55y	male	grade A	single	postive	Yes	No	No
76	case31	group1	stage C	＞5cm	≥200ng/mL	≥14d	low risk	progressive	3.66667	2	No less than two time	≥55y	male	grade A	multiple	postive	Yes	No	No
78	case32	group1	stage C	＞5cm	≥200ng/mL	＜14d	low risk	progressive	20.8667	1	one time	≥55y	male	grade A	single	postive	Yes	No	No
79	case33	group1	stage B	≤5cm	≥200ng/mL	≥14d	low risk	progressive	49.9333	2	No less than two time	≥55y	male	grade A	multiple	negative	No	No	No
81	case34	group1	stage B	＞5cm	≥200ng/mL	≥14d	high risk	progressive	1.6	1	one time	≥55y	male	grade B	multiple	postive	Yes	No	No
82	case35	group1	stage C	＞5cm	≥200ng/mL	＜14d	high risk	progressive	32.9	1	one time	≥55y	male	grade B	multiple	postive	Yes	No	Yes
83	case36	group1	stage C	≤5cm	＜≥200ng/mL00ng/mL	＜14d	high risk	progressive	41.7667	1	one time	≥55y	male	grade B	multiple	postive	No	No	No
85	case37	group1	stage C	＞5cm	≥200ng/mL	≥14d	low risk	progressive	5.03333	4	No less than two time	≥55y	male	grade A	single	postive	Yes	No	No
87	case38	group1	stage B	≤5cm	≥200ng/mL	＜14d	high risk	progressive	26.1667	3	No less than two time	≥55y	male	grade A	multiple	postive	Yes	No	No
89	case39	group1	stage B	＞5cm	≥200ng/mL	＜14d	low risk	progressive	12.5333	1	one time	≥55y	male	grade A	multiple	postive	Yes	No	No
90	case40	group1	stage B	＞5cm	≥200ng/mL	＜14d	low risk	progressive	12.1	2	No less than two time	≥55y	male	grade B	multiple	postive	Yes	No	No
93	case41	group1	stage C	≤5cm	≥200ng/mL	≥14d	high risk	progressive	4.1	2	No less than two time	≥55y	male	grade A	multiple	postive	Yes	No	No
95	case42	group1	stage B	≤5cm	≥200ng/mL	＜14d	low risk	progressive	12.9	1	one time	≥55y	male	grade B	multiple	postive	Yes	No	No
98	case43	group1	stage C	≤5cm	＜≥200ng/mL00ng/mL	≥14d	high risk	progressive	12.5667	2	No less than two time	＜55y	male	grade A	multiple	postive	Yes	No	No
101	case44	group1	stage B	≤5cm	＜≥200ng/mL00ng/mL	≥14d	low risk	progressive	12.3	3	No less than two time	≥55y	male	grade B	multiple	postive	No	Yes	No
103	case45	group1	stage B	＞5cm	＜≥200ng/mL00ng/mL	＜14d	high risk	progressive	58.8667	1	one time	≥55y	male	grade B	single	postive	Yes	Yes	No
111	case46	group1	stage B	≤5cm	≥200ng/mL	≥14d	high risk	progressive	20.6	3	No less than two time	≥55y	male	grade B	multiple	postive	Yes	No	No
112	case47	group1	stage C	＞5cm	＜≥200ng/mL00ng/mL	≥14d	low risk	progressive	3.6	2	No less than two time	≥55y	male	grade A	multiple	postive	Yes	No	No
115	case48	group1	stage B	＞5cm	≥200ng/mL	≥14d	low risk	progressive	5.16667	2	No less than two time	≥55y	male	grade A	single	postive	Yes	No	No
116	case49	group1	stage C	＞5cm	≥200ng/mL	≥14d	low risk	progressive	5.96667	4	No less than two time	≥55y	male	grade A	multiple	postive	No	No	No
118	case50	group1	stage B	≤5cm	≥200ng/mL	＜14d	high risk	progressive	21.2	1	one time	≥55y	male	grade A	multiple	postive	Yes	Yes	No
132	case51	group1	stage C	＞5cm	≥200ng/mL	≥14d	high risk	progressive	5.66667	2	No less than two time	≥55y	male	grade A	multiple	postive	Yes	No	No
133	case52	group1	stage B	≤5cm	＜≥200ng/mL00ng/mL	＜14d	low risk	progressive	13.4667	1	one time	≥55y	male	grade A	multiple	postive	Yes	No	No
134	case53	group1	stage C	≤5cm	≥200ng/mL	≥14d	low risk	progressive	1.2	1	one time	≥55y	female	grade B	multiple	postive	No	No	No
135	case54	group1	stage B	≤5cm	＜≥200ng/mL00ng/mL	≥14d	high risk	progressive	18.6333	1	one time	≥55y	male	grade A	multiple	postive	Yes	No	No
136	case55	group1	stage B	≤5cm	≥200ng/mL	＜14d	low risk	progressive	13.2	1	one time	≥55y	male	grade A	single	postive	Yes	No	No
139	case56	group1	stage C	≤5cm	＜≥200ng/mL00ng/mL	＜14d	high risk	progressive	30.4	2	No less than two time	≥55y	male	grade B	multiple	postive	Yes	No	No
2	case57	group1	stage C	＞5cm	≥200ng/mL	≥14d	low risk	progressive	1.23333	1	one time	＜55y	female	grade A	multiple	postive	Yes	Yes	Yes
4	case58	group1	stage C	＞5cm	≥200ng/mL	≥14d	low risk	progressive	2.6	1	one time	＜55y	male	grade A	single	postive	Yes	Yes	Yes
8	case59	group1	stage B	≤5cm	≥200ng/mL	＜14d	high risk	progressive	32.8667	2	No less than two time	＜55y	male	grade A	multiple	postive	Yes	No	No
10	case60	group1	stage C	≤5cm	≥200ng/mL	≥14d	low risk	progressive	1.56667	1	one time	＜55y	male	grade A	multiple	postive	Yes	No	No
15	case61	group1	stage B	＞5cm	≥200ng/mL	≥14d	low risk	progressive	17.7	1	one time	＜55y	male	grade A	multiple	postive	Yes	No	No
17	case62	group1	stage C	＞5cm	≥200ng/mL	≥14d	low risk	progressive	10.4333	3	No less than two time	＜55y	male	grade A	multiple	postive	No	Yes	No
22	case63	group1	stage B	≤5cm	≥200ng/mL	＜14d	high risk	progressive	19.4667	2	No less than two time	＜55y	male	grade A	single	postive	Yes	No	No
29	case64	group1	stage C	≤5cm	≥200ng/mL	≥14d	low risk	progressive	4.36667	2	No less than two time	＜55y	male	grade B	multiple	postive	Yes	Yes	No
33	case65	group1	stage C	≤5cm	≥200ng/mL	≥14d	high risk	progressive	10.8	1	one time	＜55y	male	grade A	multiple	postive	Yes	No	No
38	case66	group1	stage B	＞5cm	＜≥200ng/mL00ng/mL	≥14d	low risk	progressive	22.7333	2	No less than two time	＜55y	male	grade A	multiple	postive	Yes	No	Yes
43	case67	group1	stage B	≤5cm	≥200ng/mL	＜14d	high risk	progressive	46.2	1	one time	＜55y	female	grade B	multiple	postive	Yes	No	No
48	case68	group1	stage B	≤5cm	＜≥200ng/mL00ng/mL	＜14d	high risk	progressive	45.8333	4	No less than two time	≥55y	male	grade A	multiple	postive	Yes	No	No
54	case69	group1	stage C	≤5cm	＜≥200ng/mL00ng/mL	＜14d	high risk	progressive	52.5	3	No less than two time	≥55y	female	grade A	multiple	postive	Yes	No	No
59	case70	group1	stage C	＞5cm	≥200ng/mL	≥14d	high risk	progressive	12.8	4	No less than two time	≥55y	male	grade A	multiple	postive	Yes	No	No
72	case71	group1	stage B	≤5cm	≥200ng/mL	＜14d	low risk	progressive	26.1	2	No less than two time	≥55y	male	grade A	multiple	postive	Yes	No	No
73	case72	group1	stage C	＞5cm	＜≥200ng/mL00ng/mL	≥14d	high risk	progressive	3.2	1	one time	≥55y	male	grade A	multiple	postive	Yes	No	No
74	case73	group1	stage B	≤5cm	≥200ng/mL	≥14d	high risk	progressive	31.5	1	one time	≥55y	male	grade B	single	postive	Yes	No	No
77	case74	group1	stage C	≤5cm	＜≥200ng/mL00ng/mL	＜14d	high risk	progressive	23.6333	3	No less than two time	≥55y	male	grade A	multiple	postive	No	No	No
86	case75	group1	stage C	＞5cm	≥200ng/mL	≥14d	high risk	progressive	15.6	4	No less than two time	≥55y	male	grade A	single	postive	Yes	No	No
92	case76	group1	stage C	≤5cm	＜≥200ng/mL00ng/mL	＜14d	low risk	progressive	18.5	1	one time	≥55y	male	grade B	multiple	negative	Yes	No	No
117	case77	group1	stage B	≤5cm	≥200ng/mL	＜14d	low risk	progressive	25.6	3	No less than two time	≥55y	male	grade A	multiple	postive	No	No	Yes
121	case78	group1	stage B	≤5cm	≥200ng/mL	＜14d	low risk	progressive	2.43333	1	one time	≥55y	male	grade A	multiple	postive	Yes	No	No
127	case79	group1	stage B	≤5cm	≥200ng/mL	＜14d	low risk	progressive	7.16667	2	No less than two time	≥55y	male	grade B	multiple	negative	Yes	No	No
138	case80	group1	stage B	≤5cm	≥200ng/mL	＜14d	high risk	progressive	19.2	2	No less than two time	≥55y	male	grade A	single	postive	Yes	No	Yes
6	case81	group2	stage B	≤5cm	≥200ng/mL	≥14d	high risk	non-progressive	9.06667	1	one time	＜55y	male	grade A	multiple	postive	Yes	No	No
14	case82	group2	stage B	≤5cm	≥200ng/mL	＜14d	low risk	non-progressive	17	1	one time	＜55y	male	grade A	single	negative	Yes	No	No
26	case83	group2	stage C	≤5cm	≥200ng/mL	≥14d	high risk	non-progressive	4.33333	2	No less than two time	＜55y	male	grade B	single	postive	Yes	No	No
31	case84	group2	stage B	＞5cm	＜≥200ng/mL00ng/mL	≥14d	high risk	non-progressive	32.0667	2	No less than two time	≥55y	male	grade A	multiple	postive	Yes	No	Yes
32	case85	group2	stage B	≤5cm	＜≥200ng/mL00ng/mL	＜14d	high risk	non-progressive	29.5	1	one time	＜55y	male	grade A	single	postive	Yes	No	No
39	case86	group2	stage C	≤5cm	≥200ng/mL	≥14d	low risk	non-progressive	5.6	2	No less than two time	＜55y	male	grade B	multiple	postive	Yes	No	No
42	case87	group2	stage B	≤5cm	＜≥200ng/mL00ng/mL	＜14d	low risk	non-progressive	44.1667	2	No less than two time	＜55y	male	grade A	single	postive	No	No	No
56	case88	group2	stage B	≤5cm	＜≥200ng/mL00ng/mL	＜14d	high risk	non-progressive	40.6667	2	No less than two time	＜55y	male	grade A	multiple	postive	Yes	No	No
60	case89	group2	stage B	＞5cm	＜≥200ng/mL00ng/mL	≥14d	high risk	non-progressive	20.8667	2	No less than two time	≥55y	male	grade A	single	postive	Yes	No	No
61	case90	group2	stage C	＞5cm	≥200ng/mL	≥14d	low risk	non-progressive	9.23333	4	No less than two time	≥55y	male	grade A	multiple	postive	Yes	Yes	No
70	case91	group2	stage C	＞5cm	≥200ng/mL	＜14d	high risk	non-progressive	26.7333	2	No less than two time	≥55y	male	grade A	multiple	postive	Yes	No	Yes
75	case92	group2	stage C	＞5cm	≥200ng/mL	＜14d	high risk	non-progressive	21.8333	1	one time	≥55y	male	grade A	multiple	postive	Yes	No	No
84	case93	group2	stage B	≤5cm	≥200ng/mL	≥14d	high risk	non-progressive	42.2	2	No less than two time	≥55y	male	grade A	single	negative	Yes	No	No
91	case94	group2	stage B	≤5cm	＜≥200ng/mL00ng/mL	＜14d	high risk	non-progressive	32.9	1	one time	≥55y	male	grade A	multiple	negative	Yes	Yes	No
99	case95	group2	stage B	＞5cm	≥200ng/mL	＜14d	high risk	non-progressive	8.63333	1	one time	≥55y	male	grade A	single	postive	Yes	No	No
113	case96	group2	stage B	＞5cm	≥200ng/mL	≥14d	high risk	non-progressive	13.9333	1	one time	≥55y	male	grade A	multiple	postive	Yes	No	Yes
120	case97	group2	stage B	≤5cm	≥200ng/mL	＜14d	high risk	non-progressive	30.6333	2	No less than two time	≥55y	female	grade A	multiple	postive	Yes	No	No
122	case98	group2	stage B	＞5cm	≥200ng/mL	≥14d	high risk	non-progressive	11.4333	1	one time	≥55y	male	grade B	multiple	postive	Yes	No	No
124	case99	group2	stage B	＞5cm	≥200ng/mL	≥14d	low risk	non-progressive	9.73333	1	one time	≥55y	male	grade B	multiple	postive	Yes	Yes	Yes
125	case100	group2	stage B	≤5cm	≥200ng/mL	≥14d	high risk	non-progressive	6.7	2	No less than two time	≥55y	male	grade A	multiple	postive	Yes	No	No
129	case101	group2	stage B	≤5cm	＜≥200ng/mL00ng/mL	≥14d	low risk	non-progressive	16.7	4	No less than two time	≥55y	female	grade A	multiple	postive	Yes	No	No
142	case102	group2	stage B	＞5cm	≥200ng/mL	≥14d	low risk	non-progressive	5.9	1	one time	≥55y	male	grade A	multiple	postive	Yes	No	No
7	case103	group2	stage B	＞5cm	＜≥200ng/mL00ng/mL	＜14d	high risk	non-progressive	18.2	4	No less than two time	＜55y	male	grade A	multiple	postive	Yes	No	No
13	case104	group2	stage C	＞5cm	＜≥200ng/mL00ng/mL	＜14d	high risk	non-progressive	33.1	2	No less than two time	＜55y	female	grade A	multiple	postive	Yes	No	No
19	case105	group2	stage C	≤5cm	＜≥200ng/mL00ng/mL	≥14d	high risk	non-progressive	5.6	1	one time	＜55y	male	grade A	multiple	negative	No	No	Yes
23	case106	group2	stage B	≤5cm	＜≥200ng/mL00ng/mL	＜14d	high risk	non-progressive	33.4	1	one time	＜55y	male	grade A	single	postive	Yes	No	No
41	case107	group2	stage C	＞5cm	＜≥200ng/mL00ng/mL	＜14d	high risk	non-progressive	8.5	3	No less than two time	＜55y	male	grade A	multiple	postive	Yes	No	Yes
57	case108	group2	stage B	≤5cm	＜≥200ng/mL00ng/mL	＜14d	high risk	non-progressive	26.5	2	No less than two time	＜55y	male	grade A	multiple	postive	Yes	No	No
80	case109	group2	stage B	＞5cm	＜≥200ng/mL00ng/mL	＜14d	high risk	non-progressive	20	2	No less than two time	≥55y	male	grade A	multiple	negative	Yes	No	No
94	case110	group2	stage C	＞5cm	≥200ng/mL	＜14d	high risk	non-progressive	9.13333	2	No less than two time	≥55y	male	grade A	multiple	postive	No	No	No
97	case111	group2	stage C	＞5cm	≥200ng/mL	≥14d	low risk	non-progressive	3.53333	2	No less than two time	≥55y	male	grade B	multiple	postive	Yes	No	Yes
128	case112	group2	stage B	＞5cm	＜≥200ng/mL00ng/mL	＜14d	low risk	non-progressive	37.3667	1	one time	≥55y	female	grade A	multiple	postive	No	No	No
140	case113	group2	stage B	≤5cm	≥200ng/mL	≥14d	low risk	non-progressive	5.63333	1	one time	≥55y	male	grade A	multiple	postive	Yes	Yes	No
